# Supplementary material for: A Metabolism-Related Gene Prognostic Index for Prediction of Response to Immunotherapy in Lung Adenocarcinoma
Source: Int J Mol Sci. 2022 Oct 12;23(20):12143. doi: 10.3390/ijms232012143 (PMC9602971; doi:10.3390/ijms232012143)
Supplement: Supplementary file 1 [file ijms-23-12143-s001.zip]

Archive with 17 entries (17 files):
- FigS1.tif
- FigS10.tif
- FigS11.tif
- FigS12.tif
- FigS2.tif
- FigS3.tif
- FigS4.tif
- FigS5.tif
- FigS6.tif
- FigS7.tif
- FigS8.tif
- FigS9.tif
- Table S1.pdf
- Table S2.pdf
- Table S3.pdf
- Table S4.pdf
- Table S5.pdf
